# Supplementary material for: Water Influx through the Wetted Surface of a Sweet Cherry Fruit: Evidence for an Associated Solute Efflux
Source: Plants (Basel). 2020 Apr 2;9(4):440. doi: 10.3390/plants9040440 (PMC7238175; doi:10.3390/plants9040440)
Supplement: Supplementary file 1 [file plants-09-00440-s001.zip]

Archive with 2 entries (2 files):
- Fig.S2.TIF
- Fig.S1.TIF
